# Supplementary material for: Antipsychotic- and Anxiolytic-like Properties of a Multimodal Compound JJGW08 in Rodents
Source: Int J Mol Sci. 2022 Dec 14;23(24):15929. doi: 10.3390/ijms232415929 (PMC9781916; doi:10.3390/ijms232415929)
Supplement: Supplementary file 1 [file ijms-23-15929-s001.zip]

Archive with 1 entries (1 files):
- ijms-2030902-supplementary.pdf
